# Supplementary material for: Exploration of the value of progesterone and progesterone/estradiol ratio on the hCG trigger day in predicting pregnancy outcomes of PCOS patients undergoing IVF/ICSI: a retrospective cohort study
Source: Reprod Biol Endocrinol. 2021 Dec 11;19:184. doi: 10.1186/s12958-021-00862-6 (PMC8665570; doi:10.1186/s12958-021-00862-6)
Supplement: Supplementary file 1 — Additional file 1. [file 12958_2021_862_MOESM1_ESM.xlsx]

## Sheet: Sheet1
		supplementary table 1. Subset analysis for patients based on progesterone level with different COS protocols.
			long GnRH agonist			ultralong GnRH agonist			GnRH antagonist
			P<0.92	P≥0.92		P<0.92	P≥0.92		P<0.92	P≥0.92
		Characteristics	N=185	N=177	P value	N=229	N=140	P value	N=228	N=295	P value
		Age (years)	29.2±3.8	30.0±3.6	0.209	29.1±3.5	29.3±3.5	0.537	28.9±3.4	29.3±3.6	0.184
		BMI (kg/m2)	27.0±35.6	23.4±3.6	0.178	25.3±24.0	26.8±44.8	0.667	24.8±4.4	23.6±3.5	＜0.001
		Infertility duration (years)	4.3±2.9	4.2±2.8	0.938	4.1±2.4	4.0±2.4	0.41	4.1±2.6	4.0±2.6	0.654
		AFC	18.3±6.8	17.9±5.5	0.474	26.2±10.8	24.6±10.8	0.173	24.4±9.7	24.6±9.3	0.883
		Basal FSH (IU/L)	6.2±1.9	6.2±3.0	0.944	6.6±1.9	6.4±1.6	0.236	6.7±1.7	6.4±3.4	0.343
		Basal LH (IU/L)	6.0±4.1	6.1±5.1	0.951	7.8±6.7	7.5±5.8	0.659	6.4±4.3	6.9±4.2	0.208
		Basal estrogen (pg/mL)	61.8±171.2	43.8±24.4	0.171	48.6±30.3	46.9±21.9	0.572	62.2±205.3	68.5±202.3	0.73
		Fasting serum glucose (mmol/L)	5.1±0.5	5.0±0.5	0.931	5.1±0.6	5.1±0.5	0.579	5.2±0.8	5.2±0.8	0.82
		Follicles≥14 mm*	11.4±6.3	19.9±8.0	0.014	16.3±6.6	18.6±7.4	0.052	14.3±6.8	18.5±7.3	0.001
		Days of stimulation	10.4±2.8	10.1±1.6	0.27	12.5±3.5	11.7±2.6	0.026	10.7±3.4	10.4±3.3	0.197
		Gn dosage (IU/L)	2503.1±1073.6	2406.9±791.4	0.334	2613.1±1229.7	2589.4±1245.0	0.858	2414.9±1242.7	2251.8±1044.5	0.104
		Serum estrogen (pg/mL) *	3820.8±2069.8	5935.6±2880.4	＜0.001	3008.2±2142.0	4243.7±2261.3	＜0.001	3392.5±1822.9	5695.9±3349.8	＜0.001
		Serum Progesterone (ng/mL) *	0.6±0.2	1.3±0.4	＜0.001	0.6±0.2	1.4±0.9	＜0.001	0.6±0.2	1.4±0.7	＜0.001
		Serum P/E2 ratio *	0.2±0.2	0.3±0.2	0.001	0.3±0.2	0.5±1.7	0.014	0.2±0.3	0.3±0.5	0.001
		Endometrial thickness on ET day (cm) *	1.0±0.2	1.0±0.2	0.088	1.2±0.3	1.1±0.2	0.043	1.0±0.2	1.0±0.2	0.484
		Oocytes retrieved	13.2±5.9	17.8±7.3	＜0.001	13.9±6.5	18.6±7.2	＜0.001	12.0±6.6	18.8±7.6	＜0.001
		2PN oocytes rate (%)	57.5%(1401/2435)	57.6%(1813/3146)	0.945	54.4%(1733/3183)	54.6%(1425/2609)	0.895	56.2%(1536/2732)	57.0%(3160/5546)	0.514
		Cleavage rate of 2PN oocytes (%)	98.5%(1380/1401)	97.8%(1774/1813)	0.176	98.2%(1701/1733)	96.0%(1368/1425)	＜0.001	97.4%(1496/1536)	98.2%(3103/3160)	0.07
		High-quality embryo rate (%)	67.7%(949/1401)	65.0%(1179/1813)	0.108	66.6%(1154/1733)	59.4%(847/1425)	＜0.001	68.0%(1044/1536)	68.2%(2155/3160)	0.875
		Outcomes
		Number of embryo transfer cycle	131	83		141	63		139	104
		Cycle cancellation rate (%)	29.2%(54/185)	53.1%(94/177)	＜0.001	38.4%(88/229)	55.0%(77/140)	0.002	39.0%(89/228)	64.7%(191/295)	＜0.001
		Rate of cancelled cycles due to inadequate endometrial thickness (%)	5.6%(3/54)	2.1%(2/94)	0.267	8.0%(7/88)	2.6%(2/77)	0.131	18.0%(16/89)	5.8%(11/191)	0.001
		Rate of cancelled cycles due to OHSS prevention (%)	48.1%(26/54)	47.9%(45/94)	0.974	70.5%(62/88)	79.2%(61/77)	0.197	37.1%(33/89)	65.4%(125/191)	＜0.001
		Rate of cancelled cycles due to high P level (%)*	0.0%(0/54)	6.4%(6/94)	0.058	0.0%(0/88)	3.9%(3/77)	0.062	0.0% (0/89)	5.8%(11/191)	0.021
		Rate of cancelled cycles due to no embryos obtained (%)	5.6%(3/54)	3.2%(3/94)	0.483	4.5%(4/88)	3.9%(3/77)	0.836	5.6%(5/89)	3.7%(7/191)	0.452
		Rate of cancelled cycles due to no oocytes retrieved (%)	0.0% (0/54)	1.1%(1/94)	0.447	1.1%(1/88)	0.0% (0/77)	0.348	0.0% (0/89)	0.0% (0/191)	-
		Rate of cancelled cycles due to other reasons (%)	40.7%(22/54)	39.4%(37/94)	0.869	15.9%(14/88)	10.4%(8/77)	0.298	39.3%(35/89)	19.4%(37/191)	＜0.001
		Freeze-all cycles rate (%)	27.6%(51/185)	50.8%(90/177)	＜0.001	36.2%(83/229)	52.9%(74/140)	0.002	36.8%(84/228)	62.4%(184/295)	＜0.001
		Implantation rate (%)	35.0%(90/257)	26.1%(42/161)	0.056	48.9%(134/274)	35.7%(41/115)	0.017	18.8%(51/271)	26.9%(56/208)	0.035
		HCG+ rate (%)	60.3%(79/131)	50.6%(42/83)	0.163	73.0%(103/141)	68.3%(43/63)	0.483	49.6%(69/139)	55.8%%(58/104)	0.344
		Clinical pregnancy rate (%)	45.0%(59/131)	38.6%(32/83)	0.35	68.8%(97/141)	49.2%(31/63)	0.008	30.2%(42/139)	42.3%(44/104)	0.051
		Ectopic pregnancy rate (%)	2.3%(3/131)	0.0% (0/83)	0.165	1.4%(2/141)	0.0% (0/63)	0.342	1.4%(2/139)	4.8% (5/104)	0.12
		Early miscarriage rate (%)	4.6%(6/131)	1.2% (1/83)	0.176	5.7%(8/141)	1.6% (1/63)	0.189	2.2%(3/139)	4.8%(5/104)	0.252
		Live birth rate (%)	11.5% (15/131)	9.6%(8/83)	0.677	27.0%(38/141)	22.2%(14/63)	0.474	7.9%(11/139)	12.5%(13/104)	0.236
		*Measured on the day of hCG.
