# Supplementary material for: Exploration of the value of progesterone and progesterone/estradiol ratio on the hCG trigger day in predicting pregnancy outcomes of PCOS patients undergoing IVF/ICSI: a retrospective cohort study
Source: Reprod Biol Endocrinol. 2021 Dec 11;19:184. doi: 10.1186/s12958-021-00862-6 (PMC8665570; doi:10.1186/s12958-021-00862-6)
Supplement: Supplementary file 2 — Additional file 2. [file 12958_2021_862_MOESM2_ESM.xlsx]

## Sheet: Sheet1
	supplementary table 2. Subset analysis for patients based on P/E2 ratio with different COS protocols.
		Long GnRH agonist			Ultralong GnRH agonist			GnRH antagonist
		P/E2<0.3	P/E2≥0.3		P/E2<0.3	P/E2≥0.3		P/E2<0.3	P/E2≥0.3
	Characteristics	N=272	N=90	P value	N=223	N=146	P value	N=370	N=153	P value
	Age (years)	29.2±3.7	29.9±3.6	0.105	29.1±3.4	29.4±3.7	0.394	29.2±3.5	29.1±3.5	0.825
	BMI (kg/m2)	25.3±29.5	24.9±3.8	0.892	23.0±3.5	30.2±52.7	0.042	23.7±4.1	25.1±3.3	＜0.001
	Infertility duration (years)	4.2±2.8	4.4±3.0	0.719	4.0±2.3	4.2±2.6	0.198	4.0±2.6	4.2±2.6	0.426
	AFC	18.8±6.3	15.9±5.5	＜0.001	26.7±11.5	24.0±9.5	0.022	25.4±9.7	22.4±8.6	0.001
	Basal FSH (IU/L)	6.1±2.5	6.5±2.3	0.228	6.6±1.8	6.3±1.8	0.196	6.6±3.1	6.4±1.8	0.333
	Basal LH (IU/L)	6.3±5.0	5.1±2.9	0.034	8.4±6.2	6.7±6.4	0.015	7.0±4.3	5.9±4.1	0.012
	Basal estrogen (pg/mL)	56.1±142.2	43.7±23.3	0.42	49.8±28.1	45.2±26.4	0.121	73.2±241.1	47.9±33.6	0.2
	Fasting serum glucose (mmol/L)	5.0±0.4	5.2±0.6	0.025	5.1±0.5	5.1±0.6	0.58	5.2±0.8	5.2±0.8	0.663
	Follicles≥14 mm*	16.4±7.7	8.0±3.7	0.02	18.2±6.8	15.4±6.8	0.014	17.8±7.5	12.8±5.3	＜0.001
	Days of stimulation	10.2±2.2	10.4±2.4	0.376	12.1±3.4	12.2±3.0	0.883	10.3±3.5	11.0±3.0	0.054
	Gn dosage (IU/L)	2293.5±799.9	2947.5±1165.2	＜0.001	2484.2±1230.4	2787.3±1220.8	0.021	2202.9±1162.1	2613.0±1020.4	＜0.001
	Serum estrogen (pg/mL) *	5653.1±2600.3	2442.0±1177.5	＜0.001	4204.8±2502.7	2365.3±1175.8	＜0.001	5442.0±3136.4	2877.6±1609.8	＜0.001
	Serum Progesterone (ng/mL) *	0.9±0.4	1.0±0.5	0.022	0.7±0.4	1.1±0.9	＜0.001	1.0±0.5	1.3±1.0	＜0.001
	Serum P/E2 ratio *	0.2±0.1	0.5±0.2	＜0.001	0.2±0.1	0.6±1.6	＜0.001	0.2±0.1	0.5±0.6	＜0.001
	Endometrial thickness on ET day (cm) *	1.0±0.2	1.0±0.2	0.309	1.2±0.3	1.2±0.2	0.677	1.0±0.2	1.0±0.2	0.679
	Oocytes retrieved	16.9±6.7	10.9±5.8	＜0.001	16.9±7.2	13.8±6.5	＜0.001	17.0±8.0	12.9±7.1	＜0.001
	2PN oocytes rate (%)	58.0%(2668/4603)	55.8%(546/978)	0.22	54.0%(2037/3773)	55.5%(1121/2019)	0.264	56.5%(3562/6302)	57.4%(1134/1976)	0.497
	Cleavage rate of 2PN oocytes (%)	98.2%(2620/2668)	97.8%(534/546)	0.531	97.2%(1980/2037)	97.1%(1089/1121)	0.927	97.8%(3485/3562)	98.2%(1114/1134)	0.412
	High-quality embryo rate (%)	67.1%(1789/2668)	62.1%(339/546)	0.025	63.5%(1293/2037)	63.2%(708/1121)	0.859	68.4%(2436/3562)	67.3%(763/1134)	0.487
	Outcomes
	Number of embryo transfer cycle	140	74		107	97		153	90
	Cycle cancellation rate (%)	48.5%(132/272)	17.8%(16/90)	＜0.001	52.0%(116/223)	33.6%(49/146)	＜0.001	58.6%(217/370)	41.2%(63/153)	＜0.001
	Rate of cancelled cycles due to inadequate endometrial thickness (%)	2.3%(3/132)	12.5%(2/16)	0.032	6.0%(7/116)	4.1%(2/49)	0.614	6.9%(15/217)	19.0%(12/63)	0.004
	Rate of cancelled cycles due to OHSS prevention (%)	52.3%(69/132)	12.5%(2/16)	0.003	80.2%(93/116)	61.2%(30/49)	0.011	62.7%(136/217)	34.9%(22/63)	＜0.001
	Rate of cancelled cycles due to high P level (%)*	2.3%(3/132)	18.8%(3/16)	0.002	0.0%(0/116)	6.1%(3/49)	0.007	1.4%(3/217)	12.7%(8/63)	＜0.001
	Rate of cancelled cycles due to no embryos obtained (%)	1.5%(2/132)	25.0%(4/16)	＜0.001	1.7%(2/116)	10.2%(5/49)	0.014	4.6%(10/217)	3.2%(2/63)	0.621
	Rate of cancelled cycles due to no oocytes retrieved (%)	0.8%(1/132)	0.0%(0/16)	0.727	0.0%(0/116)	2.0%(1/49)	0.123	0.0% (0/217)	0.0% (0/63)	-
	Rate of cancelled cycles due to other reasons (%)	41.0%(54/132)	31.3%(5/16)	0.456	12.1%(14/116)	16.3%(8/49)	0.462	24.4%(53/217)	30.2%(19/63)	0.359
	Freeze-all cycles rate (%)	47.4%(129/272)	13.3.%(12/90)	＜0.001	51.1%(114/223)	29.5%(43/146)	＜0.001	55.9%(207/370)	40.0%(61/153)	0.001
	Implantation rate (%)	30.4%(84/276)	33.8%(48/142)	0.483	46.3%(95/205)	43.5%(80/184)	0.571	19.3%(58/301)	27.5%(49/178)	0.036
	HCG+ rate (%)	53.6%(75/140)	62.2%(46/74)	0.228	72.0%(77/107)	71.1%(69/97)	0.896	50.3%(77/153)	55.6%(50/90)	0.431
	Clinical pregnancy rate (%)	42.1%(59/140)	43.2%(32/74)	0.877	64.5%(69/107)	60.8%(59/97)	0.589	33.3%(51/153)	38.9%(35/90)	0.382
	Ectopic pregnancy rate (%)	2.1%(3/140)	0.0% (0/74)	0.205	1.9%(2/107)	0.0% (0/97)	0.176	2.0%(3/153)	4.4%(4/90)	0.264
	Early miscarriage rate (%)	4.3%(6/140)	1.4% (1/74)	0.251	4.7%(5/107)	4.1%(4/97)	0.849	3.3%(5/153)	3.3% (3/90)	0.978
	Live birth rate(%)	10.7%(15/140)	10.8(8/74)	0.983	29.9%(32/107)	20.6%(20/97)	0.128	10.5(16/153)	8.9%(8/90)	0.692
	*Measured on the day of hCG.
